# Supplementary material for: Acute and long-term effects of hip thrust training on athletic performance: a systematic review and meta-analysis
Source: PeerJ. 2026 Feb 27;14:e20785. doi: 10.7717/peerj.20785 (PMC12951884; doi:10.7717/peerj.20785)
Supplement: Supplemental Information 8 — The data comprises the original measurements extracted from the cited literature, including sample sizes, means, standard deviations for both the experimental and control groups, as well as effect sizes (Cohen’s d), standard errors (SE), and 95% confidence intervals (CI) where applicable. [file peerj-14-20785-s008.xlsx]

## Sheet: Raw data_acute effect
Study	Npre	Mpre	SDpre	Npost	Mpost	SDpost	Cohen'd	Se
Çabuk et al.(2025)	13	2.04	0.086	13	1.98	0.093	0.648724	0.404209
Çabuk et al.(2025)	13	2.02	0.067	13	1.97	0.091	0.605973	0.402702
Çabuk et al.(2025)	13	3.44	0.124	13	3.39	0.143	0.361789	0.395996
Çabuk et al.(2025)	13	3.43	0.128	13	3.39	0.149	0.278888	0.394473
Çabuk et al.(2025)	13	4.85	0.163	13	4.81	0.154	0.244298	0.393953
Çabuk et al.(2025)	13	4.83	0.149	13	4.8	0.176	0.17817	0.393148
Urbański et al.(2023)	12	230	14	12	231	15	0.0665432	0.394261
Urbański et al.(2023)	12	34.1	4.1	12	35.7	4.1	0.376762	0.397877
Urbański et al.(2023)	12	230	14	12	234	11	0.306744	0.396622
Urbański et al.(2023)	12	35.1	4.1	12	35.7	4.1	0.141286	0.394671
Fernández-Galván et al.(2022)	19	1.62	0.11	19	1.59	0.11	0.267005	0.326052
Fernández-Galván et al.(2022)	19	2.43	0.15	19	2.4	0.16	0.189389	0.325253
Fernández-Galván et al.(2022)	19	5.45	0.39	19	5.42	0.39	0.0753086	0.324571
Fernández-Galván et al.(2022)	19	1.6	0.12	19	1.55	0.11	0.42526	0.328509
Fernández-Galván et al.(2022)	19	2.41	0.14	19	2.36	0.17	0.314346	0.326671
Fernández-Galván et al.(2022)	19	5.4	0.37	19	5.38	0.45	0.0475314	0.324494
Carbone et al.(2020)	17	1.09	0.12	17	1.1	0.11	-0.0848222	0.343172
Carbone et al.(2020)	17	1.84	0.18	17	1.83	0.17	0.0557702	0.343073
ATALAĞ et al.(2020)	17	59.42	17.57	17	60.41	17.69	0.0548276	0.34307
ATALAĞ et al.(2020)	17	3.55	0.4	17	3.43	0.36	0.307903	0.345288
ATALAĞ et al.(2020)	17	5.75	0.97	17	5.9	0.81	-0.163897	0.343648
Study	Cohen'd	Se
Dello et al.,2017(4min,10m)a	0.847206	0.349721
Dello et al.,2017(8min,10m)a	1.09603	0.360341
Dello et al.,2017(15s,15m)a	-0.102918	0.333581
Dello et al.,2017(4min,15m)a	0.977776	0.354995
Dello et al.,2017(8min,15m)a	1.37799	0.375134
Dello et al.,2017(15s,10m)b	-0.290308	0.335299
Dello et al.,2017(4min,10m)b	1.15532	0.363219
Dello et al.,2017(8min,10m)b	1.31936	0.371831
Dello et al.,2017(15s,15m)b	-0.17599	0.334057
Dello et al.,2017(4min,15m)b	1.26931	0.369104
Dello et al.,2018(15s,5m)a	1.39839	0.376309
Dello et al.,2018(4min,5m)a	-0.283556	0.316092
Dello et al.,2018(8min,5m)a	1.73067	0.37069
Dello et al.,2017(8min,15m)b	2.14133	0.393678
Dello et al.,2018(15s,10m)a	-0.342222	0.316092
Dello et al.,2018(4min,10m)a	2.04356	0.387931
Dello et al.,2018(8min,10m)a	2.60089	0.428161
Dello et al.,2018(15s,20m)a	-0.117333	0.316092
Dello et al.,2018(4min,20m)a	0.958222	0.333333
Dello et al.,2018(8min,20m)a	1.31022	0.347701
Dello et al.,2018(15s,5m)b	-1.55467	0.359195
Dello et al.,2018(4min,5m)b	1.19289	0.341954
Dello et al.,2018(8min,5m)b	1.55467	0.359195
Dello et al.,2018(15s,10m)b	-1.496	0.356322
Dello et al.,2018(4min,10m)b	0.987556	0.333333
Dello et al.,2018(8min,10m)b	1.35911	0.350575
Dello et al.,2018(15s,20m)b	-0.176	0.316092
Dello et al.,2018(4min,20m)b	0.528	0.321839
Dello et al.,2018(8min,20m)b	0.713778	0.324713

## Sheet: Raw data_chronic effect
Study	Ne_pre	Me_pre	SDe_pre	Ne_post	Me_post	SDe_post	Nc_pre	Mc_pre	SDc_pre	Nc_post	Mc_post	SDc_post	transfer	Ne	Me_post-pre	SDe	Nc	Nc_post-pre	SDc	Cohen'd	Se
Wilson et al.2022(SLJ)	11	192.4	17.4	11	200.4	18.8	11	196.6	24.9	11	198.1	24.4		11	8	18.8	11	1.5	24.4	0.298429	0.428768
Wilson et al.2022(CMJ)	11	39.5	3.9	11	41.2	5.9	11	38.9	4	11	39.6	4.2		11	1.7	5.9	11	0.7	4.2	0.195273	0.427416
Bartolomei et al.2024(HT)	10	171.48	41.24	10	207.56	65.01	9	183.89	38.69	9	187.28	40.16		10	36.08	65.01	9	3.39	40.16	0.59719	0.470745
Bartolomei et al.2024(SQ)	10	106.06	44.27	10	105.7	43.48	9	114.27	29.43	9	124.56	26.74		10	-0.36	43.48	9	10.29	26.74	-0.291225	0.462175
Bartolomei et al.2024(SLJ)	10	224.7	34.36	10	240.44	37.06	9	235.78	19.92	9	238.17	14.34		10	15.74	37.06	9	2.39	14.34	0.465101	0.46634
Bartolomei et al.2024(CMJ)	10	39.1	8.58	10	39.65	8.72	9	39.4	8.13	9	40.67	6.9		10	0.55	8.72	9	1.27	6.9	-0.090957	0.459733
Bartolomei et al.2024(20m)	10	3.45	0.3	10	3.41	0.25	9	3.31	0.14	9	3.31	0.12		10	0.04	0.25	9	0	0.12	0.200339	0.460751
Sanchez-Sabate et al.2024(CMJ)	9	32.7	6.5	9	34.1	6.4	9	32.7	5.5	9	33.6	5		9	1.4	6.4	9	0.9	5	0.0870652	0.471656
Sanchez-Sabate et al.2024(5m)	9	1.1	0.1	9	1.01	0.08	9	1.05	0.06	9	1.11	0.05		9	0.09	0.08	9	-0.06	0.05	2.2486	0.616626
Sanchez-Sabate et al.2024(10m)	9	1.88	0.13	9	1.81	0.13	9	1.85	0.08	9	1.87	0.08		9	0.07	0.13	9	-0.02	0.08	0.833834	0.493913
Sanchez-Sabate et al.2024(20m)	9	3.24	0.26	9	3.16	0.22	9	3.22	0.14	9	3.24	0.14		9	0.08	0.22	9	-0.02	0.14	0.542326	0.481054
Sanchez-Sabate et al.2024(COD)	9	7.4	0.58	9	7.32	0.54	9	7.39	0.43	9	7.39	0.41		9	0.08	0.54	9	0	0.41	0.166866	0.472327
Wilson et al.2022(SLJ)	11	192.4	17.4	11	200.4	18.8	11	198.2	19.9	11	205.8	20.1		11	8	18.8	11	7.6	20.1	0.0205541	0.577366
Wilson et al.2022(CMJ)	11	39.5	3.9	11	41.2	5.9	11	41.1	7.1	11	43	6.2		11	1.7	5.9	11	1.9	6.2	-0.0330477	0.57739
Wilson et al.2022(SLJ)	11	192.4	17.4	11	200.4	18.8	11	196.6	24.9	11	198.1	24.4		11	8	18.8	11	1.5	24.4	0.298429	0.580555
Wilson et al.2022(CMJ)	11	39.5	3.9	11	41.2	5.9	11	38.9	4	11	39.6	4.2		11	1.7	5.9	11	0.7	4.2	0.195273	0.578725
Abade et al.2021(a SJ)	4	31.81	3.87	4	36.12	2.68	8	33.9	4.14	8	37	5.42		4	4.31	2.68	8	3.1	5.42	0.253862	0.614998
Abade et al.2021(a CMJ)	4	35.22	3.88	4	37.18	3.1	8	36.6	5.14	8	38.66	6.2		4	1.96	3.1	8	2.06	6.2	-0.0183213	0.612386
Abade et al.2021(a SLJ)	4	2.02	0.12	4	2.33	0.08	8	2.2	0.15	8	2.25	0.15		4	0.31	0.08	8	0.05	0.15	1.95594	0.752519
Abade et al.2021(a 10m)	4	1.84	0.04	4	1.76	0.02	8	1.87	0.08	8	1.86	0.08		4	0.08	0.02	8	0.01	0.08	1.03209	0.654416
Abade et al.2021(a 20m)	4	3.15	0.01	4	3.02	0.05	8	3.08	0.1	8	3.07	0.12		4	0.13	0.05	8	0.01	0.12	1.1531	0.664441
Abade et al.2021(b SJ)	4	31.81	3.87	4	36.12	2.68	8	35.95	4.26	8	40.65	5.36		4	4.31	2.68	8	4.7	5.36	-0.0826511	0.612651
Abade et al.2021(b CMJ)	4	35.22	3.88	4	37.18	3.1	8	40.98	6.53	8	44.45	5.82		4	1.96	3.1	8	3.47	5.82	-0.292811	0.615863
Abade et al.2021(b SLJ)	4	2.02	0.12	4	2.33	0.08	8	2.2	0.22	8	2.44	0.2		4	0.31	0.08	8	0.24	0.2	0.404685	0.619022
Abade et al.2021(b 10m)	4	1.84	0.04	4	1.76	0.02	8	1.86	0.06	8	1.8	0.07		4	0.08	0.02	8	0.06	0.07	0.335673	0.616955
Abade et al.2021(b 20m)	4	3.15	0.01	4	3.02	0.05	8	3.18	0.09	8	3.07	0.1		4	0.13	0.05	8	0.11	0.1	0.227185	0.614476
Barbalho et al.2020(SQ)	10	93.1	5.3	10	97.1	11.6	12	91.9	5.8	12	124.9	11.8		10	4	11.6	12	33	11.8	-2.47643	0.580216
Barbalho et al.2020(HT)	10	98.7	5.6	10	118	6.2	12	100.1	5.2	12	114.1	9.4		10	19.3	6.2	12	14	9.4	0.652899	0.440443
Jarvis et al.2019(10m)	11	1.8	0.26	11	1.86	0.23	10	1.71	0.27	10	1.69	0.15		11	-0.06	0.23	10	0.02	0.15	-0.407718	0.441909
Jarvis et al.2019(40m)	11	6.16	1.15	11	6.19	0.97	10	5.69	0.73	10	5.73	0.56		11	-0.03	0.97	10	-0.04	0.56	0.0124635	0.436936
Jarvis et al.2019(HT)	11	161.8	50.41	11	205.9	63.27	10	164.6	36.71	10	174	41.88		11	44.1	63.27	10	9.4	41.88	0.640215	0.449105
Hammond et al.2019(HT)	7	110	7.5	7	117.5	17.5	7	115	35	7	122.5	27.5		7	7.5	17.5	7	7.5	27.5	0	0.534522
Hammond et al.2019(SQ)	7	162.5	25	7	187.5	42.5	7	160	42.5	7	180	50		7	25	42.5	7	20	50	0.107754	0.534975
Wilson et al.2019(SQ)	11	91.3	14.7	11	98.2	12.1	11	91.8	20.9	11	104.2	21.9		11	6.9	12.1	11	12.4	21.9	-0.310873	0.429225
Wilson et al.2019(HT)	11	140.1	20.02	11	165.4	22.8	11	134.7	27.4	11	156.7	31.8		11	25.3	22.8	11	22	31.8	0.11927	0.426818
Wilson et al.2019(SQ)	11	91.3	14.7	11	98.2	12.1	11	87.4	16.9	11	95	13.9		11	6.9	12.1	11	7.6	13.9	-0.0537176	0.577454
Wilson et al.2019(HT)	11	140.1	20.02	11	165.4	22.8	11	136.6	24.6	11	155.2	30.9		11	25.3	22.8	11	18.6	30.9	0.246743	0.579543
Lin et al.2017(CMJ)	10	56.2	7.13	10	57	7.16	10	59	8.77	10	59.59	8.4		10	0.8	7.16	10	0.59	8.4	0.026907	0.447236
Lin et al.2017(SLJ)	10	260.5	17.75	10	262	17.68	10	262.6	17.96	10	264.7	20.66		10	1.5	17.68	10	2.1	20.66	-0.0312048	0.447244
Lin et al.2017(30m)	10	4.21	0.27	10	4.19	0.21	10	3.99	0.58	10	3.91	0.46		10	0.02	0.21	10	0.08	0.46	-0.167803	0.448087
Lin et al.2017(SQ)	10	84	24.59	10	107.5	23.6	10	87.5	23.36	10	89.5	22.91		10	23.5	23.6	10	2	22.91	0.924431	0.47301
Lin et al.2017(HT)	10	134	43.58	10	178	44.73	10	130	22.36	10	133	18.14		10	44	44.73	10	3	18.14	1.20126	0.489984
Contreras et al.2017(CMJ)	13	56.31	8.44	13	58.23	7.82	11	52.27	8.4	11	56.09	8.22		13	1.92	7.82	11	3.82	8.22	-0.237372	0.411233
Contreras et al.2017(SLJ)	13	2.33	0.2	13	2.38	0.22	11	2.28	0.24	11	2.32	0.28		13	0.05	0.22	11	0.04	0.28	0.0401492	0.409718
Contreras et al.2017(10m)	13	1.76	0.07	13	1.74	0.08	11	1.79	0.08	11	1.8	0.11		13	0.02	0.08	11	-0.01	0.11	0.316388	0.412441
Contreras et al.2017(20m)	13	3.13	0.13	13	3.07	0.14	11	3.16	0.14	11	3.14	0.16		13	0.06	0.14	11	0.02	0.16	0.267696	0.411656
Contreras et al.2017(HT)	13	115.85	23.53	13	165	33.07	11	111.36	20.99	11	134.82	11.2		13	49.15	33.07	11	23.46	11.2	1.00491	0.436787
Contreras et al.2017(SQ)	13	77.57	12.38	13	83.08	13.77	11	75	10.49	11	84.64	10.03		13	5.51	13.77	11	9.64	10.03	-0.338169	0.412833
Zweifel et al.2017(a CMJ)	4	57.37	10.73	4	58.94	10.73	8	61.4	9.79	8	62.01	9.79		4	1.57	10.73	8	0.61	9.79	0.0959374	0.677312
Zweifel et al.2017(a SLJ)	4	226.7	22.09	4	237.21	22.09	8	237.17	29.87	8	239.4	29.87		4	10.51	22.09	8	2.23	29.87	0.292307	0.679866
Zweifel et al.2017(a 10yd)	4	1.92	0.13	4	1.9	0.13	8	1.87	0.13	8	1.87	0.13		4	0.02	0.13	8	0	0.13	0.153846	0.677797
Zweifel et al.2017(a 40yd)	4	5.45	0.4	4	5.37	0.4	8	5.33	0.32	8	5.29	0.32		4	0.08	0.4	8	0.04	0.32	0.117851	0.677469
Zweifel et al.2017(a COD)	4	4.98	0.38	4	4.88	0.38	8	4.86	0.4	8	4.72	0.4		4	0.1	0.38	8	0.14	0.4	-0.101101	0.677346
Zweifel et al.2017(a SQ)	4	111.08	38.04	4	113.64	38.04	8	136.93	30.82	8	150.85	30.82		4	2.56	38.04	8	13.92	30.82	-0.348861	0.681077
Zweifel et al.2017(a HT)	4	144.89	34.61	4	161.93	34.61	8	156.82	27.06	8	160.23	27.06		4	17.04	34.61	8	3.41	27.06	0.471485	0.684425
Zweifel et al.2017(b CMJ)	4	57.37	10.73	4	58.94	10.73	4	64.45	15.08	4	65.28	15.08		4	1.57	10.73	4	0.83	15.08	0.0547777	0.763903
Zweifel et al.2017(b SLJ)	4	226.7	22.09	4	237.21	22.09	4	237.81	55.43	4	239.51	55.43		4	10.51	22.09	4	1.7	55.43	0.19512	0.765541
Zweifel et al.2017(b 10yd)	4	1.92	0.13	4	1.9	0.13	4	1.87	0.21	4	1.89	0.21		4	0.02	0.13	4	-0.02	0.21	0.219462	0.766011
Zweifel et al.2017(b 40yd)	4	5.45	0.4	4	5.37	0.4	4	5.47	0.66	4	5.48	0.66		4	0.08	0.4	4	-0.01	0.66	0.157783	0.764926
Zweifel et al.2017(b COD)	4	4.98	0.38	4	4.88	0.38	4	4.97	0.66	4	4.9	0.66		4	0.1	0.38	4	0.07	0.66	0.0531061	0.763894
Zweifel et al.2017(b SQ)	4	111.08	38.04	4	113.64	38.04	4	132.39	65.38	4	135.23	65.38		4	2.56	38.04	4	2.84	65.38	-0.004994	0.763764
Zweifel et al.2017(b HT)	4	144.89	34.61	4	161.93	34.61	4	133.85	46.62	4	130.68	46.62		4	17.04	34.61	4	-3.17	46.62	0.478594	0.774399
Zweifel et al.2017(c CMJ)	4	57.37	10.73	4	58.94	10.73	8	64.22	10.61	8	66.59	10.61		4	1.57	10.73	8	2.37	10.61	-0.0752107	0.677193
Zweifel et al.2017(c SLJ)	4	226.7	22.09	4	237.21	22.09	8	244.26	26.02	8	253.58	26.02		4	10.51	22.09	8	9.32	26.02	0.0472228	0.677078
Zweifel et al.2017(c 10yd)	4	1.92	0.13	4	1.9	0.13	8	1.87	0.17	8	1.86	0.17		4	0.02	0.13	8	0.03	0.17	-0.0617409	0.677131
Zweifel et al.2017(c 40yd)	4	5.45	0.4	4	5.37	0.4	8	5.28	0.44	8	5.24	0.44		4	0.08	0.4	8	0.09	0.44	-0.0231786	0.677021
Zweifel et al.2017(c COD)	4	4.98	0.38	4	4.88	0.38	8	4.86	0.37	8	4.77	0.37		4	0.1	0.38	8	0.02	0.37	0.214912	0.678552
Zweifel et al.2017(c SQ)	4	111.08	38.04	4	113.64	38.04	8	124.24	44.85	8	123.87	44.85		4	2.56	38.04	8	-0.37	44.85	0.0674664	0.677156
Zweifel et al.2017(c HT)	4	144.89	34.61	4	161.93	34.61	8	140.3	35.51	8	148.74	35.51		4	17.04	34.61	8	8.44	35.51	0.243543	0.678991
	Cohen'd	Se
Millar et al.2020(HT)	0.821425	0.561929
Millar et al.2020(SQ)	0.174838	0.541072
Millar et al.2020(CMJ)	0.0297146	0.540091
Millar et al.2020(SLJ)	0.340435	0.54388
Millar et al.2020(36.6m)	0.233576	0.541863
Millar et al.2020(COD)	-0.103379	0.540415
	Cohen'd	95%CI		Se
González-García et al.2019(a CMJ)	0.49	0.1	0.88	0.221465
González-García et al.2019(a 10m)	0.22	-0.67	1.12	0.508234
González-García et al.2019(a 20m)	0.18	-0.5	0.86	0.386144
González-García et al.2019(a COD)	0.21	-0.28	0.7	0.278251
González-García et al.2019(b CMJ)	-0.02	-0.36	0.31	0.190233
González-García et al.2019(b 10m)	0.7	-0.16	1.56	0.488359
González-García et al.2019(b 20m)	0.46	-0.2	1.13	0.377626
González-García et al.2019(b COD)	0.36	0.08	0.65	0.16184
